# Supplementary material for: Research on the cascading mechanism of “urban built environment-air pollution-respiratory diseases”: a case of Wuhan city
Source: Front Public Health. 2024 Mar 22;12:1333077. doi: 10.3389/fpubh.2024.1333077 (PMC10995312; doi:10.3389/fpubh.2024.1333077)
Supplement: Supplementary file 1 [file Data_Sheet_1.ZIP]

Archive with 6 entries (6 files):
- Figure S1.docx
- Figure S1.jpg
- Figure S2.docx
- Figure S2.jpg
- Table S1 Chinese ambient air quality standards.xlsx
- Table S2 World Health Organization (WHO) global air quality guidelines.xlsx
