# Supplementary material for: Research on the cascading mechanism of “urban built environment-air pollution-respiratory diseases”: a case of Wuhan city
Source: Front Public Health. 2024 Mar 22;12:1333077. doi: 10.3389/fpubh.2024.1333077 (PMC10995312; doi:10.3389/fpubh.2024.1333077)
Supplement: Supplementary file 1 [file Data_Sheet_1.ZIP › Table S1 Chinese ambient air quality standards.xlsx]

## Sheet: Chinese ambient air quality sta
	Pollutant	Averaging time	Concentration limit
			First class	Second class
	PM2.5(μg/m³)	Annual average	15	35
		24-hour average	35	75
	PM10(μg/m³)	Annual average	40	70
		24-hour average	50	150
	O3(μg/m³)	Daily maximum 8-hour average	100	160
		1-hour average	160	200
	NO2(μg/m³)	Annual average	40	40
		24-hour average	80	80
		1-hour average	200	200
	SO2(μg/m³)	Annual average	20	60
		24-hour average	50	150
		1-hour average	150	500
	SO2 indicates sulfur dioxide, NO2 indicates nitrogen dioxide, PM10 and PM2.5 indicates particulate matter, O3 indicates ozone
