# Supplementary material for: Research on the cascading mechanism of “urban built environment-air pollution-respiratory diseases”: a case of Wuhan city
Source: Front Public Health. 2024 Mar 22;12:1333077. doi: 10.3389/fpubh.2024.1333077 (PMC10995312; doi:10.3389/fpubh.2024.1333077)
Supplement: Supplementary file 1 [file Data_Sheet_1.ZIP › Table S2 World Health Organization (WHO) global air quality guidelines.xlsx]

## Sheet: World Health Organization (WHO)
		Air pollutant	Averaging time	Interim target				AQG levelc
				1	2	3	4
		PM2.5(μg/m³)	Annual	35	25	15	10	5
			24-houra	75	50	37.5	25	15
		PM10(μg/m³)	Annual	70	50	30	20	15
			24-houra	150	100	75	50	45
		O3(μg/m³)	Peak seasonb	100	70	-	-	60
			8-houra	160	120	-	-	100
		NO2(μg/m³)	Annual	40	30	20	-	10
			24-houra	120	50	-	-	25
		SO2(μg/m³)	24-houra	125	50	-	-	40
		SO2 indicates sulfur dioxide, NO2 indicates nitrogen dioxide, PM10 and PM2.5 indicates particulate matter, O3 indicates ozone
		a 99th percentile (i.e. 3-4 exceedance days per year).
		b Average of daily maximum 8-hour mean O3 concentration in the six consecutive months with the highest six-month running-average O3 concentration
		c Air quality guideline level
